# Supplementary material for: Dispersant and Protective Roles of Amphiphilic Poly(ethylene phosphate) Block Copolymers in Polyester/Bone Mineral Composites
Source: Int J Mol Sci. 2023 Jul 6;24(13):11175. doi: 10.3390/ijms241311175 (PMC10342518; doi:10.3390/ijms241311175)
Supplement: Supplementary file 1 [file ijms-24-11175-s001.zip]

Archive with 1 entries (1 files):
- ijms-2481242-supplementary.pdf
